# Supplementary material for: Serum Epiplakin Might Be a Potential Serodiagnostic Biomarker for Bladder Cancer
Source: Cancers (Basel). 2021 Oct 14;13(20):5150. doi: 10.3390/cancers13205150 (PMC8534213; doi:10.3390/cancers13205150)
Supplement: Supplementary file 1 [file cancers-13-05150-s001.zip]

Archive with 1 entries (1 files):
- cancers-1388846-supplementary.pdf
